# Supplementary material for: Biofilm Formation, Virulence-Associated Genes, and Antimicrobial Resistance in Proteus mirabilis Isolates from Urinary Tract Infections in Iran
Source: Microorganisms. 2026 May 31;14(6):1242. doi: 10.3390/microorganisms14061242 (PMC13304133; doi:10.3390/microorganisms14061242)
Supplement: Supplementary file 1 [file microorganisms-14-01242-s001.zip]

Archive with 1 entries (1 files):
- microorganisms-4191529-supplementary.pdf
